# Supplementary material for: GREEN-DB: a framework for the annotation and prioritization of non-coding regulatory variants from whole-genome sequencing data
Source: Nucleic Acids Res. 2022 Mar 2;50(5):2522–35. doi: 10.1093/nar/gkac130 (PMC8934622; doi:10.1093/nar/gkac130)
Supplement: gkac130_Supplemental_Files [file gkac130_supplemental_files.zip]

Archive with 2 entries (2 files):
- Additional file 1 - revised.xlsx
- Additional file 2 - revised.pdf
