# Supplementary material for: GREEN-DB: a framework for the annotation and prioritization of non-coding regulatory variants from whole-genome sequencing data
Source: Nucleic Acids Res. 2022 Mar 2;50(5):2522–35. doi: 10.1093/nar/gkac130 (PMC8934622; doi:10.1093/nar/gkac130)
Supplement: gkac130_Supplemental_Files [file gkac130_supplemental_files.zip › Additional file 1 - revised.xlsx]

## Sheet: Table S1
Supplementary Table 1. Datasets used in the regulatory region collection (GREEN-DB)
Dataset	RegDB tables	Group	Description	Data source	PMID
DECRES	regions	Computational	Genome-wide prediction of cis-regulatory regions using supervised deep learning. Includes prediction of active-promoter and active-enhancer	Additional file 2	29855387
ENCODE-HMM	regions	Computational	Predicted regulatory activity based on HMM profiles in GM12878 cell lines. Regions are ranked from 1-15 according to their regulatory potential	UCSC Table browser track	21441907
SegWey	regions	Computational	Segway encyclopedia of human regulatory elements, derived from 164 cell type. Encyclopedia segments are a contiguous regions of high conservation-associated activity score, generally between 300-20,000 bp.	https://noble.gs.washington.edu/proj/encyclopedia	31462275
DiseaseEnhancers	regions, genes, phenotype	Curated DB	Comprehensive map of manually curated disease-associated enhancers, which includes 1059 disease-associated enhancers in 167 human diseases, involving 896 unique enhancer-gene interactions	http://biocc.hrbmu.edu.cn/DiseaseEnhancer/	29059320
ENCODE cCREs	regions	Curated DB	Registry of cis Regulatory Elements based on ENCODE data. Controlled genes derived from Moore et al.(2020) which integrate the Registry of cCREs with experimentally derived genomic interactions	https://screen.encodeproject.org/	31969180
RefSeqRegBuild	regions, genes	Curated DB	NCBI non-genic functional elements that have been described in the literature and are experimentally validated. Include experimentally-verified gene regulatory regions (e.g., enhancers, silencers, locus control regions), known structural elements (e.g., insulators, DNase I hypersensitive sites, matrix/scaffold-associated regions)	https://www.ncbi.nlm.nih.gov/refseq/functionalelements/
FOCS	regions, genes	Curated DB	A resource for enhancer-promoter links based on large-scale high-throughput data	http://acgt.cs.tau.ac.il/focs	29716618
HACER	regions, genes	Curated DB	HACER is an atlas of Human ACtive Enhancer to interpret Regulatory variants, which includes active, transcribed enhancers derived from GRO-seq, PRO-seq and CAGE data	http://bioinfo.vanderbilt.edu/AE/HACER/download	30247654
FANTOM5	regions	Curated DB	Latest dataset of robust and permissive enhancers generated by FANTOM4 consortium. Promoter regions as determined by FANTOM5 CAGE-seq dataset	http://fantom.gsc.riken.jp/5/datafiles/latest/extra	25723102, 30407557
EPD6	regions, genes	Curated DB	Data from Eukarytic Promoter Database, a collection of experimentally validated promoters for selected model organisms	https://epd.epfl.ch//index.php	27899657
PangEtAl2020	regions, genes	Experimental	~4300 silencers identified in K562 and HepG2 cells lines. Regulated genes are inferred from Hi-C data	Supp table 1, 3 and 8	32094911
BENGI	genes	Experimental	A curated benchmark of enhancer-gene interactions developed by integrating the recently developed Registry of cCREs with experimentally derived genomic interactions	https://github.com/weng-lab/BENGI/tree/master/Benchmark	31969180
VISTA	regions	Experimental	Set of enhancer regions validated by trans-genic mouse experiments	https://enhancer.lbl.gov/	17130149
GasperiniEtAl2019	regions, genes	Experimental	Mapping enhancer-gene pairs by introducing random combinations of CRISPR/Cas9-mediated perturbations to each of many cells, followed by single-cell RNA sequencing (RNA-seq)	Supplementary table 2	30612741
FulcoEtAl2019	regions, genes	Experimental	Enhancer-gene association determined using CRISPRi-FlowFISH perturbation method to test 3,744 candidate reg elements	Supplementary Table 6	https://doi.org/10.1101/529990
JungEtAl2019	regions, genes	Experimental	Promoter interactions with other regions as determined by capture Hi-C experiments in 27 human cells/tissues	Supplementary tables 3 and 4	31501517
GTeX v8 eQTLs	genes	Experimental	The Genotype-Tissue Expression (GTEx) project is an ongoing effort to build a comprehensive public resource to study tissue-specific gene expression and regulation. Samples were collected from 54 non-diseased tissue sites across nearly 1000 individuals	https://gtexportal.org/home/datasets	29022597
GWAS catalog	phenotype	Curated DB	Founded in 2008, the GWAS Catalog is an effort supproted by EMBL-EBI and NHGRI and provides a consistent, searchable, visualisable and freely available database of SNP-trait associations	https://www.ebi.ac.uk/gwas/	30445434
GRASP db v2	phenotype	Curated DB	Supported by NHLBI, the GRASP db includes all available genetic association results from papers, their supplements and web-based content. Only SNP with association P<0.05 from GWAS with >= 25,000 markers tested are included	https://grasp.nhlbi.nih.gov/Overview.aspx	24931982
HPO_20200709	phenotype	Curated DB	The Human Phenotype Ontology (HPO) provides a standardized vocabulary of phenotypic abnormalities encountered in human disease. Each term in the HPO describes a phenotypic abnormality	https://hpo.jax.org/app/download/annotation	30476213

## Sheet: Table S2
Supplementary Table 2. Additional datasets included for regulatory regions annotation
Dataset	Group	Description	Data source	PMID
ENCODE DNase clusters	Experimental	A uniform set of open chromatin elements (DNaseI hypersensitive sites) in 125 ENCODE cell types, based on DNase-seq data produced by the "Open Chromatin" (Duke/UNC/UT-A) and University of Washington (UW) ENCODE groups from the project inception in 2007 through the ENCODE January 2011 data freeze	UCSC Genome browser Regulation tracks	22955616, 22955617
ENCODE TFBS clusters E3	Experimental	Regions of transcription factor binding derived from a large collection of ChIP-seq experiments performed by the ENCODE project between February 2011 and November 2018, spanning the first production phase of ENCODE ("ENCODE 2") through the second full production phase ("ENCODE 3")	UCSC Genome browser Regulation tracks	22955616, 22955990
dbSuper	Curated DB	Database of superEnhancers. Super-enhancers are clusters of transcriptional enhancers that drive cell-type-specific gene expression and are crucial to cell identity.	http://asntech.org/dbsuper/	26438538
UCNE	Curated DB	Database of ultra-conserved non-coding elements (UCNEs). Most UCNEs occur as clusters and regulate key developmental genes.	https://ccg.epfl.ch//UCNEbase/	23193254
LoF_tolerance	Computational	List of enhancer tolerant and intolerant to LoF based on analysis of deletions overlapping known enhancers	Supplementary table 2	32243438
TADKB	Experimental	genome-wide TADs of ten cell types (GM12878, HMEC, NHEK, IMR90, KBM7, K562, HUVEC for human and CH12-LX, Cortex, ES for mouse). The domain definitions are called using normalized Hi-C data at the resolutions of 50 kb for the first eight cell lines and 40 kb for the last two cell lines.	http://dna.cs.miami.edu/TADKB/	30871473

## Sheet: Table S3
Supplementary Table 3. Non-coding variants impact prediction scores considered in the study
Score	Description	PMID	Type of variants	Pre-computed score available	Included in our comparison
Basenji	Uses convolutional neural networks to predict cell-type-specific epigenetic and transcriptional profiles from DNA sequence alone. The system identifies promoters and distal regulatory elements and calculate predictions for the influence of genomic variants on gene expression	29588361	Germline	No	No
CADD v1.5	CADD is a machine learning model built from more than 60 genomic features, and can score human single nucleotide variants and short insertion and deletions anywhere in the reference assembly.	30371827	Germline	Yes	Yes
Cscape	Cscape is an integrative classifier based on multiple kernel learning (MKL) developed to predict the likelihood that coding and non-coding somatic mutations are cancer drivers	28912487	Somatic	Yes	No
DANN	DANN uses the same feature set and training data as CADD to train a deep neural network (DNN) than can capture non-linear relationships among features	25338716	Germline	Yes	Yes
DanQ	DanQ uses convolutional and bi-directional long short-term memory recurrent neural network framework for predicting non-coding function de novo from sequence. The convolution layer captures regulatory motifs, while the recurrent layer captures long-term dependencies between the motifs	27084946	Germline	No	No
deepSEA	DeepSEA is a deep learning-based algorithmic framework for predicting the chromatin effects of sequence alterations with single nucleotide sensitivity	26301843	Germline	No	No
deltaSVM	Sequence-based computational method to predict the effect of regulatory variation, using a classifier (gkm-SVM) which encodes cell-specific regulatory sequence vocabularies. The induced change in the gkm-SVM score, deltaSVM, quantifies the effect of variants	26075791	Germline	No	No
DIVAN	DIVAN is a feature selection and ensemble learning framework developed to identify disease-specific risk variants by leveraging a comprehensive collection of genome-wide epigenomic profiles across cell types and factors, along with other static genomic features	27923386	Germline	Yes (disease-specific)	No
EIGEN v1.1	Eigen uses an unsupervised spectral approach to integrate different genomic annotations into one measure of functional importance. It provides 2 different scoring schema: EIGEN and EIGEN-PC	26727659	Germline	Yes	Yes
ExPecto	A deep learning-based framework that can accurately predict, ab initio from a DNA sequence, the tissue-specific transcriptional effects of mutations, including those that are rare or that have not been observed	30013180	Germline	Yes	Yes
FATHMM-MKL v2.3 (non-coding)	A classifier based on multiple kernel learning (MKL) that integrates functional annotations from ENCODE with nucleotide-based sequence conservation measures.	25583119	Germline	Yes	Yes
FATHMM-XF v2.3 (non-coding)	Supervised machine learning with positive examples from the Human Gene Mutation Database. The model includes features from 27 data sets from ENCODE and Roadmap Epigenomics and additional feature groups from conservation scores, the Variant Effect Predictor, annotated gene models, and the DNA sequence.	28968714	Germline	Yes	Yes
FINSURF	A random forest classifiers trained on 880 experimentally validated, non-coding regulatory variants from HGMD Damaging Mutations. The model includes several features to capture sequence evolutionary conservation, biochemical properties of the genome, transcription factor binding sites, DNase I sensitivity site, sequence properties related to variant location.	doi.org/10.1101/2021.05.03.442347	Germline	Yes	Yes
FIRE	FIRE (Functional Inference of Regulators of Expression) can score both noncoding and coding SNVs based on their potential to regulate the expression levels of nearby genes. FIRE consists of 23 random forests trained to recognize SNVs in cis-expression quantitative trait loci (cis-eQTLs) using a set of 92 genomic annotations as predictive features	28961785	Germline	Yes	Yes
FUN-LDA	Unsupervised approach based on a latent Dirichlet allocation model for predicting functional effects of noncoding genetic variants. Predict tissue-specific functional effects for every position in the human genome in 127 different tissues and cell types	29727691	Germline	No (download broken)	No
FunSeq2	A framework to prioritize non-coding variants in cancer. Provides a weighted scoring system combining: inter- and intra-species conservation;loss- and gain-of-function events for transcription-factor binding; enhancer-gene linkages and network centrality; and per-element recurrence across samples	25273974	Somatic	Yes	No
GAVIN	Gene-Aware Variant INterpretation for medical sequencing. Classifications are based on gene-specific calibrations of allele frequencies from the ExAC database, likely variant impact using SnpEff, and estimated deleteriousness based on CADD scores for >3000 genes	28093075	Germline	No	No
GenoCanyon v1.0.3	A whole-genome annotation method that performs unsupervised statistical learning using 22 computational and experimental annotations inferring the functional potential of each position in the human genome	26015273	Germline	Yes	Yes
GenoSkyline-plus v1.0.1	An unsupervised learning framework to predict tissue-specific functional regions through integrating high-throughput epigenetic annotations	27058395	Germline	Yes	Yes
GWAVA v1.0	Based on random-forest alghoritm, GWAVA integrate information on regulatory features, genic context and genome-wide properties can to identify variants likely to be functional. The tool supports prioritization of noncoding variants by integrating various genomic and epigenomic annotations. Scores are provided based on 3 different versions of the classifier	24487584	Germline	Yes	Yes
LinSight	LINSIGHT combines a generalized linear model for functional genomic data with a probabilistic model of molecular evolution to predict noncoding nucleotide sites at which mutations are likely to have deleterious fitness consequences	28288115	Germline	Yes	Yes
NCBoost	Supervised learning using gradient tree boosting trained on a curated set of 737 high-confidence pathogenic non-coding variants associated with monogenic Mendelian diseases.	30744685	Germline	Yes	Yes
ncER	XGBoost model based on a collection of functional, mutational and structural features, new genome essentiality metrics, 3D genome organization, enhancer reporter data and previous non-coding prediction scores	31748530	Germline	Yes	Yes
PredictSNP2	Combines different scores, namely CADD, DANN, FATHMM, FitCons, FunSeq2 and GWAVA into a consensus score.	27224906	Germline	No	No
PRVCS	Combines predictions from eight different tools for functional annotation of non-coding variants providing a composite likelihood of a given variant being regulatory variant.	27273672	Germline	No	No
ReMM v0.3.1	The regulatory Mendelian mutation (ReMM) framework uses ML techniques to train a classifier to predict the potential of an arbitrary position in the non-coding genome to cause a Mendelian disease if mutated.	27569544	Germline	Yes	Yes
RSVP	RSVP (regulatory single‐nucleotide variant predictor) uses a supervised machine learning method integrating of both SNV‐based and gene‐based features. Training is based on a set of 1,999 known functional regulatory SNVs from the Human Gene Mutation Database and putatively neutral SNVs that commonly occur in human genomes.	27406314	Germline	No	No
SURFR	SuRFR is an R package which integrates functional annotation and prior biological knowledge to prioritise candidate functional variants. Score is based on a rank-of-ranks where each variant is scored for its overlap with multiple types of annotation.	25400697	Germline	No	No

## Sheet: Table S4
Supplementary Table 4. Independent set of 49 disease-causing non-coding variants described in (Moyon et al., 2021). Only the 45 rare ones (max_AF_all < 0.01) were considered in this study
Max_AF_all: maximum of global AF reported by gnomAD exomes and genomes v2.1.1
CHROM	POS (GRCh38)	REF	ALT	ID	disease_gene	max_AF_all
chr1	45015501	G	T	MIM176100_V1	UROD	.
chr1	90916206	C	T	MIM614167_V1	ZNF644	.
chr1	90916786	G	C	MIM614167_V2	ZNF644	6.3706e-05
chr1	171652619	G	A	MIM137750_V1	MYOC	4.0284e-06
chr1	171652737	A	C	MIM137750_V2	MYOC	.
chr1	209816133	C	CA	MIM119300_V1	IRF6	.
chr2	69326167	G	T	MIM610542_V1	GFPT1	0.0013323
chr2	218660148	A	G	MIM124000_V1	BCS1L	.
chr2	233760205	T	TCAT	MIM606785_V1	UGT1A1	.
chr3	49171662	C	T	MIM236000_V1	KLHDC8B	0.0053527
chr3	128879647	C	CTAAG	MIM611126_V1	ACAD9	0.0504
chr5	63962198	CT	C	MIM614674_V1	HTR1A	0.00041605
chr5	112737311	A	T	MIM175100_V1	APC	0.0417
chr7	81755198	CTTTCATCATC	C	MIM608265_V1	HGF	.
chr7	81755200	TTCA	T	MIM608265_V2	HGF	.
chr8	11474238	G	T	MIM613375_V2	BLK	.
chr8	11564613	G	T	MIM613375_V1	BLK	1.4409e-05
chr8	22130605	T	C	MIM146550_V1	HR	.
chr8	22130606	A	G	MIM146550_V2	HR	.
chr8	22130627	C	G	MIM146550_V3	HR	.
chr8	22130633	C	T	MIM146550_V4	HR	.
chr8	22130635	G	A	MIM146550_V5	HR	.
chr8	22130636	G	C	MIM146550_V6	HR	.
chr8	22130638	A	T	MIM146550_V7	HR	.
chr8	22130689	G	T	MIM146550_V8	HR	.
chr8	22130702	G	A	MIM146550_V9	HR	.
chr8	22130706	C	T	MIM146550_V10	HR	.
chr8	22130707	A	T	MIM146550_V11	HR	.
chr8	22130707	A	G	MIM146550_V12	HR	.
chr8	22130708	T	C	MIM146550_V13	HR	.
chr9	37422746	TGC	TAT	MIM260000_V1	GRHPR	.
chr9	113275629	TTGTCAGTGACGCACTTCC	T	MIM615922_V1	PRPF4	0.00015932
chr10	69278711	G	A	MIM605285_V1	HK1	.
chr11	67482888	CCG	CAA	MIM102200_V1	AIP	.
chr12	14977984	G	C	MIM610024_V1	PDE6H	0.0080974
chr13	28659088	TC	T	MIM601952_V1	POMP	6.3731e-05
chr13	99986260	T	A	MIM609637_V1	ZIC2	.
chr13	99986571	T	C	MIM609637_V2	ZIC2	6.3674e-05
chr13	99986636	T	A	MIM609637_V3	ZIC2	.
chr13	99986648	A	G	MIM609637_V4	ZIC2	3.1839e-05
chr17	70680162	T	C	MIM261800_V1	SOX9	0.012257
chr19	44945961	A	G	MIM207750_V1	APOC2	.
chr20	2470762	G	T	MIM117650_V1	SNRPB	.
chr21	25881337	AAT	A	MIM605714_V1	APP	.
chrX	50069446	G	A	MIM300009_V1	CLCN5	.
chrX	55028202	A	G	MIM300751_V1	ALAS2	.
chrX	103776965	C	T	MIM312080_V1	PLP1	0.0034261
chrX	124346334	C	T	MIM308240_V1	SH2D1A	.
chrX	136648058	A	C	MIM308230_V1	TNFSF5	0.0325

## Sheet: Table S5
Supplementary Table 5. Distant enhancer variants from previous publications used for validation in this study
Variant information							GREEN-DB information						Suggested scores combination			Additional prediction scores								Genomiser results
Source (PMID)	Phenotype	Genome build	Variant	Associated gene	Distance	GREEN-VARAN level	Regions	Controlled gene(s)	TFBS	DNase	UCNE	Max constraint	ncER	FATHMM_MKL_NC	ReMM	NCBoost	GWAVA_1	GWAVA_2	FATHMM_XF_NC	EIGEN_PHRED	ExPECTO	CADD	LinSight	Associated gene	Variant score
31395865	no annotation	GRCh38	1:209815887T>C	IRF6	9.7kb (upstream)	3	3 enhancer	C1orf74,IRF6,LAMB3, LOC642587,SYT14,TRAF3IP3,UTP25	1	1	0	0.548	99.98	0	0.957	16.5	0.46	0.81	0	0	0.456	0.833609	0.195916	NA	NA
31395865	no previously reported phenotype	GRCh38	8:127401034C>G	MYC	334.4kb (upstream)	3	3 enhancer	MYC,POU5F1B	1	0	0	0.972	91.69	0.86607	0.95	0	0	0	0.023191	4.85036	0	10.43	0.289257	POU5F1B	0.95
31395865	no previously reported phenotype	GRCh38	8:127401044G>T	MYC	334.4kb (upstream)	4	3 enhancer	MYC,POU5F1B	1	0	0	0.972	98.562	0.9315	0.974	0	0	0	0.320936	4.85036	0	21.1	0.967	POU5F1B	0.992
31395865	Associated with plasma low- density lipoprotein cholesterol and myocardial infarction.	GRCh38	1:109274968G>T	SORT1	34.6kb (downstream)	2	2 enhancer,2 promoter	ATXN7L2,CELSR2,G0I3, MYBPHL,PSMA5,PSRC1, SARS2,SORT1,SYPL2	1	1	0	0.554	50.094	0.58436	0.0751799	1.56	0.5	0.58	0.03515	15.7851	0.91	0.54673	0.061674	NA	NA
31395865	Diabetes associated	GRCh38	6:37807876C>T	ZFAND3	11.8kb (upstream)	4	4 enhancer,1 promoter	ZFAND3	1	1	0	0.838	99.017	0.95243	0.989	0	0.49	0.65	0.573896	20.4612	0	15.41	0.961721	NA	NA
31395865	Townes Brocks syndrome	GRCh38	7:156791257G>A	SHH	978.8kb (upstream)	3	3 enhancer	SHH	1	1	0	0.577	99.726	0.94128	0.968	0.631293	0	0	0.751968	21.0082	0	16.26	0.475586	LMBR1	0.976
31395865	Polydactyly of the four extremities and bilateral tibial deficiency	GRCh38	7:156791459T>C	SHH	979.0kb (upstream)	3	3 enhancer	SHH	1	1	0	0.577	99.77	0.94376	0.989	0.573503	0	0	0.786748	22.599	0	17.15	0.457727	LMBR1	0.989
31395865	Polydactyly (mouse)	GRCh38	7:156791470T>C	SHH	979.0kb (upstream)	3	3 enhancer	SHH	1	1	0	0.577	99.729	0.96855	1	0.548326	0	0	0.735691	25.0905	0	22.7	0.914267	LMBR1	1
31395865	Werner mesomelic syndrome	GRCh38	7:156791474G>A	SHH	979.0kb (upstream)	3	3 enhancer	SHH	1	1	0	0.577	99.729	0.97481	0.987	0.548326	0	0	0.751095	27.3089	0	22.7	0.986382	LMBR1	0.977
31395865	Polydactyly	GRCh38	7:156791547A>G	SHH	979.1kb (upstream)	3	3 enhancer	SHH	1	1	0	0.577	99.729	0.97057	0.979	0.535933	0	0	0.741066	25.8622	0	22.4	0.908407	LMBR1	0.994
31395865	Polydactyly	GRCh38	7:156791579C>T	SHH	979.1kb (upstream)	3	3 enhancer	SHH	1	0	0	0.577	99.058	0.95392	0.921	0.375674	0	0	0.656936	17.2726	0	10.86	0.877773	LMBR1	0.921
31395865	Polydactyly (chicken)	GRCh38	7:156791591C>A	SHH	979.1kb (upstream)	3	3 enhancer	SHH	1	0	0	0.577	99.579	0.97259	1	0.585924	0	0	0.727565	23.9554	0	18.63	0.984012	LMBR1	1
24357527	Hirschsprung disease	GRCh37	22:38412215G>A	SOX10	31.7kb (upstream)	2	2 enhancer	MAFF,PICK1,POLR2F,SOX10	0	1	0	0.815	50.265	0.14962	0.772	0	0	0	0.028175	7.06612	0	4.958	0.063035	POLR2F	0.772
24357527	Hirschsprung disease	GRCh37	22:38412323C>T	SOX10	31.8kb (upstream)	2	2 enhancer	MAFF,PICK1,POLR2F,SOX10	1	1	0	0.815	71.553	0.5484	0.918	0	0.45	0.33	0.075875	13.6188	0	9.479	0.0483733	POLR2F	0
24357527	Hirschsprung disease	GRCh37	22:38412402C>T	SOX10	31.9kb (upstream)	2	2 enhancer	MAFF,PICK1,POLR2F,SOX10	1	1	0	0.815	64.583	0.08661	0.438	0	0.45	0.31	0.014554	13.6188	0	13.04	0.228457	POLR2F	0
24357527	Hirschsprung disease	GRCh37	22:38412423C>T	SOX10	31.9kb (upstream)	3	2 enhancer	MAFF,PICK1,POLR2F,SOX10	1	1	0	0.815	91.147	0.93107	0.972	0	0.49	0.34	0.093634	16.7203	0	16.48	0.418773	POLR2F	0
24357527	Hirschsprung disease	GRCh37	22:38412781G>C	SOX10	32.2kb (upstream)	3	2 enhancer	MAFF,PICK1,POLR2F,SOX10	1	1	0	0.815	97.812	0.97911	0.997	0	0	0	0.765103	26.1305	0	19.02	0.964327	POLR2F	0.975
https://doi.org/10.1101/2020.02.21.959734	Immune disease risk	GRCh38	5:132467845T>C	IRF1	13.7kb (downstream)	2	3 enhancer,2 promoter	AC116366.6,IRF1,IRF1-AS1, SEPTIN8,SLC22A5,Y_R0	1	1	0	0.882	50.246	0.27812	0.863	0	0.45	0.53	0.071512	16.4004	0	6.37	0.0747104	AC116366.3	0

## Sheet: Table S6
Supplementary Table 6. Summary statistics of the GREEN-DB regions and associated information
RegDB regions statistics
Region	Region count	bases covered	with controlled gene	no controlled gene but closest gene witihin 10kb	no controlled gene but closest TSS witihin 10kb	with tissue	with phenotype	pct controlled gene	pct close gene	pct close TSS	pct tissue	pct phenotype
enhancer	1832830	1449153178	579406	1022560	449579	823193	266463	0.316126	0.557913	0.245292	0.449138	0.145383
promoter	565323	234315553	255188	275814	201648	105985	80925	0.451402	0.487887	0.356695	0.187477	0.143148
silencer	4302	11210309	1369	2528	1465	4271	641	0.318224	0.587634	0.340539	0.992794	0.149
bivalent	8409	894792	1905	5874	4650	8409	972	0.226543	0.698537	0.552979	1	0.11559
insulator	23	17504	0	14	10	16	7	0	0.608696	0.434783	0.695652	0.304348
all_regions	2410887	1502180018	837879	1306790	657352	941874	349008	0.34754	0.542037	0.27266	0.390675	0.144763
Controlled genes statistics
Regions with controlled gene(s)		837879
Genes with associated region(s)		48230
Total region-gene interactions		1980597
Interactions same TAD		1871777
Interactions with gene absent from GENCODE		105032
Tissues of activity statistics
Regions with tissue information		941874
N different tissues / cell types		727
Total region-tissue pairs		7014347
Total controlled gene-tissue pair		6709627
Phenotype statistics
Regions with phenotype		349008
N different phenotypes		20339
Total region-phenotype pairs		13952810

## Sheet: Table S7
Supplementary Table 7. Fraction of bases captured by GREEN-DB regions across different genomic locations
std_type	genomic_region	bases	coverage
All_regions	CDS	23547681	0.680732
All_regions	exons	54879479	0.702143
All_regions	genome	1502180018	0.4865
All_regions	intergenic	719798686	0.401086
All_regions	introns	727563572	0.598523
All_regions	UTR	32952294	0.720383
Bivalent	CDS	806787	0.0233232
Bivalent	exons	1597463	0.0204384
Bivalent	genome	11210309	0.0037
Bivalent	intergenic	5146636	0.0028678
Bivalent	introns	4468091	0.0036756
Bivalent	UTR	831777	0.0181838
Enhancer	CDS	20913132	0.60457
Enhancer	exons	49956941	0.639163
Enhancer	genome	1449153178	0.4683
Enhancer	intergenic	697277447	0.388537
Enhancer	introns	701974079	0.577473
Enhancer	UTR	30502066	0.666818
Insulator	CDS	481	1.39e-05
Insulator	exons	1087	1.38e-05
Insulator	genome	17504	0.0001
Insulator	intergenic	9419	5.2e-06
Insulator	introns	6998	5.7e-06
Insulator	UTR	604	1.32e-05
Promoter	CDS	9137557	0.264154
Promoter	exons	20184008	0.25824
Promoter	genome	234315553	0.0759
Promoter	intergenic	90156917	0.0502372
Promoter	introns	135780197	0.111547
Promoter	UTR	11796274	0.257883
Silencer	CDS	34640	0.0010014
Silencer	exons	75551	0.0009665
Silencer	genome	894792	0.0013
Silencer	intergenic	391498	0.0002181
Silencer	introns	479423	0.0003938
Silencer	UTR	43276	0.000946

## Sheet: Table S8
Supplementary Table 8. Fraction of GREEN-DB regions covered by different genomic locations
std_type	genomic_region	overlap
All	CDS	0.0188
All	UTR	0.0285
All	exons	0.0459
All	introns	0.4898
All	intergenic	0.4643
Promoter	CDS	0.0472
Promoter	UTR	0.0716
Promoter	exons	0.1147
Promoter	introns	0.5286
Promoter	intergenic	0.3567
Enhancer	CDS	0.014
Enhancer	UTR	0.0213
Enhancer	exons	0.0343
Enhancer	introns	0.4841
Enhancer	intergenic	0.4815
Silencer	CDS	0.0386
Silencer	UTR	0.0482
Silencer	exons	0.0842
Silencer	introns	0.4768
Silencer	intergenic	0.4389
Bivalent	CDS	0.0719
Bivalent	UTR	0.0741
Bivalent	exons	0.1424
Bivalent	introns	0.3985
Bivalent	intergenic	0.459

## Sheet: Table S9
Supplementary Table 9. Enrichment of GREEN-DB regions for different genomic features
region	OR	95CI_DOWN	95CI_UP	P_val
TrueSet Vars	2.04989	1.56863	2.71725	1.15e-08
GteX eQTLs	2.93647	2.23675	3.89188	5.8e-17
TFBS	9.67522	8.11022	11.591	1.04e-185
Dnase	13.134	10.3784	16.7684	5.47e-163
UCNE	8.35922	7.34752	9.54171	1.62e-38
LCR regions	0.222008	0.156087	0.310336	1.51e-23
SegDup	0.457607	0.411741	0.508079	1.07e-52

## Sheet: Table S10
Supplementary Table 10. Clinically relevant genes captured by GREEN-DB
			present in GREEN-DB controlled genes (%)
	Date of access	N genes	all	bivalent	enhancer	promoter	silencer
PanelApp - Green+Amber	2020-05-01	3866	3767 (97)	385 (10)	3757 (97)	3756 (97)	757 (19)
PanelApp - Green	2020-05-01	3383	3306 (98)	349 (10)	3297 (97)	3296 (97)	665 (19)
Clinvar pathogenic / likely-pathogenic	2019-07-01	4224	4164 (98)	411 (10)	4153 (98)	4147 (98)	798 (19)
ACMG actionable genes	2020-05-01	59	59 (100)	11 (19)	59 (100)	59 (100)	13 (22)

[truncated: 6 more sheets: Table S11, Table S12, Table S13, Table S14, Table S15, Table S16]
